# Supplementary material for: Detection of the Core Bacteria in Colostrum and Their Association with the Rectal Microbiota and with Milk Composition in Two Dairy Cow Farms
Source: Animals (Basel). 2021 Nov 24;11(12):3363. doi: 10.3390/ani11123363 (PMC8698032; doi:10.3390/ani11123363)
Supplement: Supplementary file 1 [file animals-11-03363-s001.zip]

Archive with 1 entries (1 files):
- animals-1335836-supplementary.pdf
